# Supplementary material for: Dose-Ranging Plasma and Genital Tissue Pharmacokinetics and Biodegradation of Ultra-Long-Acting Cabotegravir In Situ Forming Implant
Source: Pharmaceutics. 2023 May 13;15(5):1487. doi: 10.3390/pharmaceutics15051487 (PMC10222572; doi:10.3390/pharmaceutics15051487)
Supplement: Supplementary file 1 [file pharmaceutics-15-01487-s001.zip]

Archive with 1 entries (1 files):
- pharmaceutics-2352262-supplementary.pdf
